# Supplementary material for: The importance of the timing of microbial signals for perinatal immune system development
Source: Microbiome Res Rep. 2023 Apr 15;2(2):11. doi: 10.20517/mrr.2023.03 (PMC10688825; doi:10.20517/mrr.2023.03)
Supplement: Supplementary file 1 [file mrr-2-2-11-SupplementaryMaterials.zip › Supplementary Table 2.xlsx]

## Sheet: Suppl Table S2
For comparisons among the CONV, EC, and DC groups a one-way ANOVA was performed with Bonferroni's multiple comparisons test
Statistically significant values and their corresponding rows are bolded
Immune Cell Population	Sample Site	CONV Mean (±SD)	EC Mean (±SD)	DC Mean (±SD)	One way ANOVA Summary Statistics (F(df), P-value)	P-value (EC vs CONV)	P-value (EC vs DC)	P-value (CONV vs DC)
WBC Count (x10^9 cells/L)	Blood	4.73 (±1.51)	5.31 (±1.29)	4.86 (±1.29)	F(2, 41) = 0.5834, P=0.5625	0.5445	0.6855	0.9624
Neutrophils (x10^9 cells/L)	Blood	0.52 (±0.18)	0.6 (±0.22)	0.49 (±0.1)	F(2, 41) = 1.441, P=0.2483	0.4497	0.2227	0.85
Lymphocytes (x10^9 cells/L)	Blood	3.78 (±1.27)	4.2 (±1.05)	3.77 (±1.24)	F(2, 41) = 0.4820, P=0.6210	0.6638	0.6411	0.999
Monocytes (x10^9 cells/L)	Blood	0.06 (±0.02)	0.06 (±0.02)	0.05 (±0.02)	F(2, 41) = 0.09045, P=0.9137	0.9992	0.9338	0.9289
Eosinophils (x10^9 cells/L)	Blood	0.24 (±0.16)	0.28 (±0.2)	0.28 (±0.17)	F(2, 41) = 0.2014, P=0.8184	0.8524	0.9965	0.8552
Basophils (x10^9 cells/L)	Blood	0.03 (±0.02)	0.03 (±0.02)	0.02 (±0.01)	F(2, 41) = 0.09940, P=0.9056	0.9851	0.9052	0.9508
Neutrophils (% of Total WBC)	Blood	11.12 (±2.16)	11.14 (±3.49)	10.42 (±2.49)	F(2, 41) = 0.3764, P=0.6886	0.9999	0.7741	0.7195
Lymphocytes (% of Total WBC)	Blood	79.31 (±5.19)	79.12 (±4.06)	76.07 (±8.7)	F(2, 41) = 1.202, P=0.3108	0.9971	0.4849	0.3354
Monocytes (% of Total WBC)	Blood	1.22 (±0.29)	1.09 (±0.25)	1.11 (±0.39)	F(2, 41) = 0.6890, P=0.5078	0.5909	0.9918	0.5803
Eosinophils (% of Total WBC)	Blood	5.44 (±3.82)	4.88 (±3)	5.99 (±3.6)	F(2, 41) = 0.3115, P=0.7341	0.9197	0.7181	0.8941
Basophils (% of Total WBC)	Blood	0.55 (±0.37)	0.53 (±0.44)	0.57 (±0.49)	F(2, 41) = 0.02759, P=0.9728	0.9904	0.9703	0.9923
CD4+ Th Cells (% of Live, CD45+ Cells)	Spleen	41.62 (±4.56)	41.49 (±3.97)	35.92 (±3.5)	F(2, 48) = 11.79, P<0.0001	0.9952	0.0006	0.0003
CD8+ Tc Cells (% of Live, CD45+ Cells)	Spleen	8.76 (±1.38)	7.74 (±0.91)	6.61 (±0.75)	F(2, 48) = 19.24, P<0.0001	0.0211	0.008	<0.0001
CD4+ CD25+ Foxp3+ Tregs (% of Live, CD45+ CD4+ Cells)	Spleen	8.74 (±1.44)	8.38 (±1.32)	9.69 (±1.15)	F(2, 48) = 4.697, P=0.0137	0.7185	0.0148	0.084
CD19+ B Cells (% of Live, CD45+ Cells)	Spleen	37.87 (±4.01)	37.98 (±4.48)	43.75 (±5.57)	F(2, 48) = 8.851, P=0.0005	0.9978	0.0029	0.0017
CD11c+ F4/80- Dendritic Cells (% of Live, CD45+ CD19- Cells)	Spleen	2.15 (±0.5)	2.07 (±0.31)	2.92 (±1.32)	F(2, 48) = 5.167, P=0.0093	0.9625	0.0183	0.0289
CD11c- F4/80+ Macrophages (% of Live, CD45+ CD19- Cells)	Spleen	9.17 (±2.04)	9.41 (±2.77)	11.77 (±2.81)	F(2, 48) = 5.640, P=0.0063	0.9627	0.0278	0.0106
CD11c+ F4/80+ Mononuclear Phagocytes (% of Live, CD45+ CD19- Cells)	Spleen	3.84 (±0.7)	4.22 (±0.96)	5.11 (±1.78)	F(2, 48) = 4.786, P=0.0127	0.6675	0.1176	0.0115
NKp46+ NK Cells (% of Live, CD45+ Cells)	Spleen	2.29 (±0.57)	1.64 (±0.29)	1.84 (±0.56)	F(2, 48) = 7.206, P=0.0018	0.0018	0.4922	0.0255
CD4+ Th Cells (% of Live, CD45+ Cells)	MLN	59.64 (±7.95)	52.48 (±17.29)	45.5 (±18.16)	F(2, 15) = 1.507, P=0.2533	0.6881	0.7168	0.2254
CD19+ B Cells (% of Live, CD45+ Cells)	MLN	20.36 (±5.06)	27.16 (±18.83)	31.62 (±15.32)	F(2, 15) = 1.144, P=0.3447	0.6735	0.851	0.3207
CD11c+ F4/80- Dendritic Cells (% of Live, CD45+ CD19- Cells)	MLN	6.63 (±2.39)	2.53 (±0.61)	5.11 (±2.86)	F(2, 15) = 4.805, P=0.0244	0.019	0.1785	0.465
CD11c- F4/80+ Macrophages (% of Live, CD45+ CD19- Cells)	MLN	1.96 (±0.94)	1.28 (±0.6)	1.87 (±1.36)	F(2, 15) = 0.6946, P=0.5146	0.5158	0.6297	0.9847
CD11c+ F4/80+ Mononuclear Phagocytes (% of Live, CD45+ CD19- Cells)	MLN	1.19 (±0.53)	0.58 (±0.46)	1.81 (±1.9)	F(2, 15) = 1.532, P=0.2480	0.6555	0.221	0.6087
NKp46+ NK Cells (% of Live, CD45+ Cells)	MLN	0.41 (±0.2)	0.39 (±0.26)	0.92 (±0.99)	F(2, 15) = 1.476, P=0.2598	0.9973	0.3385	0.3132
CD4+ Th Cells (% of Live, CD45+ Cells)	PP	27 (±7.48)	29.46 (±3.93)	27.88 (±3.48)	F(2, 20) = 0.4228, P=0.6609	0.6382	0.859	0.951
CD19+ B Cells (% of Live, CD45+ Cells)	PP	44.7 (±14.08)	42.99 (±3.6)	49.65 (±7.03)	F(2, 20) = 0.8280, P=0.4513	0.9316	0.4345	0.6113
CD11c+ F4/80- Dendritic Cells (% of Live, CD45+ CD19- Cells)	PP	9 (±3.15)	8.79 (±3.88)	6.31 (±2.55)	F(2, 20) = 1.525, P=0.2418	0.9965	0.2805	0.2953
CD11c- F4/80+ Macrophages (% of Live, CD45+ CD19- Cells)	PP	2.52 (±1.68)	1.95 (±1.85)	2.06 (±0.96)	F(2, 20) = 0.3052, P=0.7403	0.7449	0.9918	0.8456
CD11c+ F4/80+ Mononuclear Phagocytes (% of Live, CD45+ CD19- Cells)	PP	3.49 (±2.16)	2.14 (±0.76)	2.85 (±0.69)	F(2, 20) = 1.773, P=0.1954	0.1695	0.6571	0.6881
NKp46+ NK Cells (% of Live, CD45+ Cells)	PP	2.54 (±2.37)	0.9 (±0.36)	0.77 (±0.32)	F(2, 20) = 3.408, P=0.0533	0.0926	0.9866	0.0948
