# Supplementary material for: The importance of the timing of microbial signals for perinatal immune system development
Source: Microbiome Res Rep. 2023 Apr 15;2(2):11. doi: 10.20517/mrr.2023.03 (PMC10688825; doi:10.20517/mrr.2023.03)
Supplement: Supplementary file 1 [file mrr-2-2-11-SupplementaryMaterials.zip › Supplementary Table 3.xlsx]

## Sheet: Suppl Table S3
For comparisons among the EC, DC, R2lc,and PB-W1 groups a one-way ANOVA was performed with Tukey's multiple comparisons test
Statistically significant values and their corresponding rows are bolded
Immune Cell Population	Sample Site	EC Mean (±SD)	DC Mean (±SD)	R2lc Mean (±SD)	PB-W1 Mean (±SD)	One way ANOVA Summary Statistics (F(df), P-value)	P-value (EC vs DC)	P-value (EC vs R2lc)	P-value (EC vs PB-W1)	P-value (DC vs R2lc)	P-value (DC vs PB-W1)	P-value (R2lc vs PB-W1)
CD4+ Th Cells (% of Live, CD45+ Cells)	Spleen	41.49 (±3.97)	35.92 (±3.5)	37.77 (±5.72)	38.53 (±2.74)	F(3, 66) = 4.996, P=0.0035	0.0016	0.0571	0.218	0.5214	0.2691	0.9489
CD8+ Tc Cells (% of Live, CD45+ Cells)	Spleen	7.74 (±0.91)	6.61 (±0.75)	7.75 (±1.07)	6.02 (±0.7)	F(3, 66) = 16.24, P<0.0001	0.0022	>0.9999	<0.0001	0.0007	0.2149	<0.0001
CD4+ CD25+ Foxp3+ Tregs (% of Live, CD45+ CD4+ Cells)	Spleen	8.38 (±1.32)	9.69 (±1.15)	8.43 (±1.78)	8.32 (±2.03)	F(3, 66) = 3.070, P=0.0338	0.0946	0.9996	0.9996	0.0796	0.0674	0.9967
CD19+ B Cells (% of Live, CD45+ Cells)	Spleen	37.98 (±4.48)	43.75 (±5.57)	42.86 (±5.93)	43.3 (±2.99)	F(3, 66) = 4.569, P=0.0057	0.0072	0.0279	0.0211	0.9443	0.9935	0.9935
CD11c+ F4/80- Dendritic Cells (% of Live, CD45+ CD19- Cells)	Spleen	2.07 (±0.31)	2.92 (±1.32)	2.19 (±0.63)	2.05 (±0.29)	F(3, 66) = 4.969, P=0.0036	0.0139	0.97	0.9999	0.0262	0.0096	0.9519
CD11c- F4/80+ Macrophages (% of Live, CD45+ CD19- Cells)	Spleen	9.41 (±2.77)	11.77 (±2.81)	13.45 (±2.79)	12.19 (±3.11)	F(3, 66) = 5.782, P=0.0014	0.0901	0.0006	0.042	0.2695	0.9714	0.5654
CD11c+ F4/80+ Mononuclear Phagocytes (% of Live, CD45+ CD19- Cells)	Spleen	4.22 (±0.96)	5.11 (±1.78)	5.08 (±1.71)	3.49 (±0.52)	F(3, 66) = 5.269, P=0.0026	0.2661	0.2882	0.4742	0.9999	0.0061	0.0067
NKp46+ NK Cells (% of Live, CD45+ Cells)	Spleen	1.64 (±0.29)	1.84 (±0.56)	2.04 (±0.41)	1.92 (±0.41)	F(3, 66) = 2.475, P=0.0691	0.563	0.0459	0.3012	0.4791	0.9498	0.8386
