# Supplementary material for: The importance of the timing of microbial signals for perinatal immune system development
Source: Microbiome Res Rep. 2023 Apr 15;2(2):11. doi: 10.20517/mrr.2023.03 (PMC10688825; doi:10.20517/mrr.2023.03)
Supplement: Supplementary file 1 [file mrr-2-2-11-SupplementaryMaterials.zip › Supplementary Table 1.xlsx]

## Sheet: Suppl Table S1
For comparisons among the CONV and GF groups an unpaired two-tailed t-test was performed
Statistically significant values and their corresponding rows are bolded
Immune Cell Population	Sample Site	GF Mean (±SD)	CONV Mean (±SD)	t-test Summary	P-value
WBC Count (x10^9 cells/L)	Blood	3.39 (±1.26)	4.73 (±1.51)	t=2.075, df=22	0.0498
Neutrophils (x10^9 cells/L)	Blood	0.19 (±0.08)	0.52 (±0.18)	t=4.654, df=22	0.0001
Lymphocytes (x10^9 cells/L)	Blood	2.83 (±0.99)	3.78 (±1.27)	t=1.764, df=22	0.0916
Monocytes (x10^9 cells/L)	Blood	0.03 (±0.01)	0.06 (±0.02)	t=3.178, df=22	0.0043
Eosinophils (x10^9 cells/L)	Blood	0.18 (±0.2)	0.24 (±0.16)	t=0.8819, df=22	0.3874
Basophils (x10^9 cells/L)	Blood	0.02 (±0.01)	0.03 (±0.02)	t=1.095, df=22	0.2856
Neutrophils (% of Total WBC)	Blood	5.54 (±0.81)	11.12 (±2.16)	t=6.588, df=22	<0.0001
Lymphocytes (% of Total WBC)	Blood	84.37 (±5.29)	79.31 (±5.19)	t=2.160, df=22	0.0419
Monocytes (% of Total WBC)	Blood	0.87 (±0.28)	1.22 (±0.29)	t=2.726, df=22	0.0123
Eosinophils (% of Total WBC)	Blood	4.5 (±4.77)	5.44 (±3.82)	t=0.5076, df=22	0.6168
Basophils (% of Total WBC)	Blood	0.53 (±0.15)	0.55 (±0.37)	t=0.1651, df=22	0.8704
CD4+ Th Cells (% of Live, CD45+ Cells)	Spleen	30.73 (±5.85)	41.62 (±4.56)	t=5.988, df=31	<0.0001
CD8+ Tc Cells (% of Live, CD45+ Cells)	Spleen	5.96 (±1.44)	8.76 (±1.38)	t=5.704, df=31	<0.0001
CD4+ CD25+ Foxp3+ Tregs (% of Live, CD45+ CD4+ Cells)	Spleen	7.61 (±1.52)	8.74 (±1.44)	t=2.188, df=31	0.0363
CD19+ B Cells (% of Live, CD45+ Cells)	Spleen	51.04 (±6.68)	37.87 (±4.01)	t=6.909, df=31	<0.0001
CD11c+ F4/80- Dendritic Cells (% of Live, CD45+ CD19- Cells)	Spleen	1.87 (±0.51)	2.15 (±0.5)	t=1.569, df=31	0.1268
CD11c- F4/80+ Macrophages (% of Live, CD45+ CD19- Cells)	Spleen	5.46 (±3.75)	9.17 (±2.04)	t=3.556, df=31	0.0012
CD11c+ F4/80+ Mononuclear Phagocytes (% of Live, CD45+ CD19- Cells)	Spleen	1.77 (±1.28)	3.84 (±0.7)	t=5.825, df=31	<0.0001
NKp46+ NK Cells (% of Live, CD45+ Cells)	Spleen	1.81 (±0.35)	2.29 (±0.57)	t=2.887, df=31	0.007
CD4+ Th Cells (% of Live, CD45+ Cells)	MLN	61.88 (±5.96)	59.64 (±7.95)	t=0.5293, df=10	0.6081
CD19+ B Cells (% of Live, CD45+ Cells)	MLN	20.04 (±5.65)	20.36 (±5.06)	t=0.1021, df=10	0.9207
CD11c+ F4/80- Dendritic Cells (% of Live, CD45+ CD19- Cells)	MLN	1.86 (±0.83)	6.63 (±2.39)	t=4.244, df=10	0.0017
CD11c- F4/80+ Macrophages (% of Live, CD45+ CD19- Cells)	MLN	0.58 (±0.2)	1.96 (±0.94)	t=3.179, df=10	0.0098
CD11c+ F4/80+ Mononuclear Phagocytes (% of Live, CD45+ CD19- Cells)	MLN	0.21 (±0.03)	1.19 (±0.53)	t=4.099, df=10	0.0021
NKp46+ NK Cells (% of Live, CD45+ Cells)	MLN	0.23 (±0.11)	0.41 (±0.2)	t=1.852, df=10	0.0937
